# Supplementary material for: Replication differences of SARS-CoV-2 lineages may arise from unique RNA replication characteristics and nucleocapsid protein expression
Source: Front Cell Infect Microbiol. 2025 Jul 11;15:1582137. doi: 10.3389/fcimb.2025.1582137 (PMC12289694; doi:10.3389/fcimb.2025.1582137)
Supplement: Supplementary file 2 [file Table1.xlsx]

## Sheet: Figure 2
Dunnett's multiple comparisons test	Mean Diff,	95,00% CI of diff,	Below threshold?	Summary	Adjusted P Value
Figure 2A
BA.1 vs. B.1.1.33	-1402333	-2369502 to -435164	Yes	**	0.0062
BA.1 vs. Zeta	-692667	-1659836 to 274502	No	ns	0.1849
BA.1 vs. Gamma	-286000	-1253169 to 681169	No	ns	0.8072
BA.1 vs. Delta	44000	-923169 to 1011169	No	ns	0.9997
Delta vs. B.1.1.33	-1446333	-2413502 to -479164	Yes	**	0.005
Delta vs. Zeta	-736667	-1703836 to 230502	No	ns	0.151
Delta vs. Gamma	-330000	-1297169 to 637169	No	ns	0.7274
Gamma vs. B.1.1.33	-1116333	-2083502 to -149164	Yes	*	0.0241
Gamma vs. Zeta	-406667	-1373836 to 560502	No	ns	0.5815
Zeta vs. B.1.1.33	-709667	-1676836 to 257502	No	ns	0.1711
Figure 2B
Delta vs. B.1.1.33	-1769667	-2276729 to -1262604	Yes	****	<0,0001
Delta vs. Zeta	-56667	-563729 to 450396	No	ns	0.9918
Delta vs. Gamma	-105333	-612396 to 401729	No	ns	0.93
Delta vs. BA.1	695367	188304 to 1202429	Yes	**	0.0088
Gamma vs. B.1.1.33	-1664333	-2171396 to -1157271	Yes	****	<0,0001
Gamma vs. Zeta	48667	-458396 to 555729	No	ns	0.9954
Gamma vs. BA.1	800700	293638 to 1307762	Yes	**	0.0035
BA.1 vs. B.1.1.33	-2465033	-2972096 to -1957971	Yes	****	<0,0001
BA.1 vs. Zeta	-752033	-1259096 to -244971	Yes	**	0.0053
B.1.1.33 vs. Zeta	1713000	1205938 to 2220062	Yes	****	<0,0001
Figure 2C
B.1.1.33 vs. Zeta	-327.4	-815,0 to 160,1	No	ns	0.251
B.1.1.33 vs. Gamma	-480.8	-968,4 to 6,709	No	ns	0.0536
B.1.1.33 vs. Delta	164.9	-322,7 to 652,4	No	ns	0.7966
B.1.1.33 vs. Omicron	-1051	-1539 to -563,8	Yes	***	0.0002
Zeta vs. Gamma	-153.4	-641,0 to 334,1	No	ns	0.8336
Zeta vs. Delta	492.3	4,737 to 979,8	Yes	*	0.0476
Zeta vs. Omicron	-724	-1212 to -236,4	Yes	**	0.0045
Gamma vs. Delta	645.7	158,2 to 1133	Yes	**	0.0097
Gamma vs. Omicron	-570.5	-1058 to -83,00	Yes	*	0.021
Delta vs. Omicron	-1216	-1704 to -728,7	Yes	****	<0,0001
Figure 2D
Gamma vs. B.1.1.33	0.3936	-0,08793 to 0,8752	No	ns	0.1173
Gamma vs. Zeta	0.1485	-0,3331 to 0,6300	No	ns	0.7858
Gamma vs. Delta	0.1636	-0,3180 to 0,6451	No	ns	0.7301
Gamma vs. BA.1	0.4192	-0,06239 to 0,9007	No	ns	0.0918
Delta vs. B.1.1.33	0.23	-0,2515 to 0,7116	No	ns	0.4811
Delta vs. Zeta	-0.01513	-0,4967 to 0,4664	No	ns	>0,9999
Delta vs. BA.1	0.2556	-0,2260 to 0,7371	No	ns	0.3968
BA.1 vs. B.1.1.33	-0.02555	-0,5071 to 0,4560	No	ns	0.9995
BA.1 vs. Zeta	-0.2707	-0,7523 to 0,2108	No	ns	0.3518
Zeta vs. B.1.1.33	0.2452	-0,2364 to 0,7267	No	ns	0.43
Figure 2E
Gamma vs. B.1.1.33	0.1705	-0,03563 to 0,3767	No	ns	0.1121
Gamma vs. Zeta	0.005664	-0,2005 to 0,2118	No	ns	>0,9999
Gamma vs. Delta	0.242	0,03580 to 0,4481	No	ns	0.22
Gamma vs. BA.1	-0.5135	-0,7197 to -0,3074	Yes	***	0.0001
Delta vs. B.1.1.33	-0.07143	-0,2776 to 0,1347	No	ns	0.7177
Delta vs. Zeta	-0.2363	-0,4425 to -0,03014	No	ns	0.251
Delta vs. BA.1	-0.7555	-0,9616 to -0,5493	Yes	****	<0,0001
BA.1 vs. B.1.1.33	0.6841	0,4779 to 0,8902	Yes	****	<0,0001
BA.1 vs. Zeta	0.5192	0,3130 to 0,7254	Yes	****	<0,0001
B.1.1.33 vs. Zeta	-0.1649	-0,3710 to 0,04129	No	ns	0.1272
Figure 2F
B.1.1.33 vs. Zeta	-0.05353	-0,1982 to 0,09111	No	ns	0.7421
B.1.1.33 vs. Gamma	-0.03627	-0,1809 to 0,1084	No	ns	0.9168
B.1.1.33 vs. Delta	-0.04631	-0,1909 to 0,09833	No	ns	0.8252
B.1.1.33 vs. Omicron	-0.08112	-0,2258 to 0,06352	No	ns	0.4015
Zeta vs. Gamma	0.01726	-0,1274 to 0,1619	No	ns	0.9941
Zeta vs. Delta	0.007223	-0,1374 to 0,1519	No	ns	0.9998
Zeta vs. Omicron	-0.02759	-0,1722 to 0,1170	No	ns	0.967
Gamma vs. Delta	-0.01004	-0,1547 to 0,1346	No	ns	0.9993
Gamma vs. Omicron	-0.04485	-0,1895 to 0,09978	No	ns	0.8405
Delta vs. Omicron	-0.03481	-0,1794 to 0,1098	No	ns	0.9271

## Sheet: Figure 3
Figure 3A
Dunnett's multiple comparisons test	Mean Diff,	95,00% CI of diff,	Below threshold?	Summary	Adjusted P Value
Gamma vs. B.1.1.33	176099820	84238092 to 267961548	Yes	***	0.0008
Gamma vs. Zeta	165875380	74013652 to 257737108	Yes	**	0.0013
Gamma vs. Delta	123091360	31229632 to 214953088	Yes	*	0.0102
Gamma vs. BA.1	-99551800	-191413528 to -7690072	Yes	*	0.0337
Delta vs. B.1.1.33	53008460	-38853268 to 144870188	No	ns	0.3317
Delta vs. Zeta	42784020	-49077708 to 134645748	No	ns	0.5013
Delta vs. BA.1	-222643160	-314504888 to -130781432	Yes	***	0.0001
BA.1 vs. B.1.1.33	3990934	-821468 to 8803337	No	ns	0.1182
BA.1 vs. Zeta	4013566	-798837 to 8825968	No	ns	0.1155
Zeta vs. B.1.1.33	10224440	-81637288 to 102086168	No	ns	0.992
Figure 3B
Gamma vs. B.1.1.33	1501828014	-10967627925 to 13971283953	No	ns	0.9893
Gamma vs. Zeta	3751561854	-8717894085 to 16221017793	No	ns	0.7985
Gamma vs. Delta	7392095867	-5077360072 to 19861551806	No	ns	0.3115
Gamma vs. BA.1	-24843044160	-37312500099 to -12373588221	Yes	***	0.0006
Delta vs. B.1.1.33	-5890267853	-18359723792 to 6579188086	No	ns	0.49
Delta vs. Zeta	-3640534013	-16109989952 to 8828921926	No	ns	0.8134
Delta vs. BA.1	-32235140028	-44704595967 to -19765684089	Yes	****	<0,0001
BA.1 vs. B.1.1.33	26344872174	13875416235 to 38814328113	Yes	***
BA.1 vs. Zeta	28594606014	16125150075 to 41064061953	Yes	***
Zeta vs. B.1.1.33	-2249733840	-14719189779 to 10219722099	No	ns	0.9556
Figure 3C
Gamma vs. B.1.1.33	-12269	-17901 to -6637	Yes	***	0.0003
Gamma vs. Zeta	-11172	-16804 to -5540	Yes	***	0.0007
Gamma vs. Delta	-5584	-11216 to 47,82	No	ns	0.052
Gamma vs. BA.1	-2372	-8004 to 3260	No	ns	0.5803
Delta vs. B.1.1.33	-6684	-12316 to -1052	Yes	*	0.0207
Delta vs. Zeta	-5588	-11220 to 44,49	No	ns	0.0519
Delta vs. BA.1	3213	-2419 to 8845	No	ns	0.3406
BA.1 vs. B.1.1.33	-9897	-15795 to -3999	Yes	**	0.0019
BA.1 vs. Zeta	-8800	-14698 to -2902	Yes	**	0.0044
Zeta vs. B.1.1.33	-1097	-6729 to 4535	No	ns	0.943

## Sheet: Figure 4
Figure 4B
Dunnett's multiple comparisons test	Mean Diff,	95,00% CI of diff,	Below threshold?	Summary	Adjusted P Value
BA.1 vs. B.1.1.33	-2639700070	-9043592934 to 3764192794	No	ns	0.5965
BA.1 vs. Zeta	-4116670000	-10520562864 to 2287222864	No	ns	0.2535
BA.1 vs. Gamma	-4670423000	-11074315864 to 1733469864	No	ns	0.1745
BA.1 vs. Delta	-6403792600	-12807685464 to 100264	Yes	*	0.05
Delta vs. B.1.1.33	3764092530	-2639800334 to 10167985394	No	ns	0.3178
Delta vs. Zeta	2287122600	-4116770264 to 8691015464	No	ns	0.6982
Delta vs. Gamma	1733369600	-4670523264 to 8137262464	No	ns	0.8474
Gamma vs. B.1.1.33	2030722930	-4373169934 to 8434615794	No	ns	0.7705
Gamma vs. Zeta	553753000	-5850139864 to 6957645864	No	ns	0.9969
Zeta vs. B.1.1.33	1476969930	-4926922934 to 7880862794	No	ns	0.9035
Figure 4D
BA.1 vs. B.1.1.33	-353046336400	-1138419651973 to 432326979173	No	ns	0.5295
BA.1 vs. Zeta	-293306608400	-1078679923973 to 492066707173	No	ns	0.6681
BA.1 vs. Gamma	-314064052400	-1099437367973 to 471309263173	No	ns	0.6192
BA.1 vs. Delta	-464323508400	-1249696823973 to 321049807173	No	ns	0.3135
Zeta vs. B.1.1.33	-59739728000	-845113043573 to 725633587573	No	ns	0.9981
Zeta vs. Gamma	-20757444000	-806130759573 to 764615871573	No	ns	>0,9999
Zeta vs. Delta	-171016900000	-956390215573 to 614356415573	No	ns	0.9189
Gamma vs. B.1.1.33	-38982284000	-824355599573 to 746391031573	No	ns	0.9996
Gamma vs. Delta	-150259456000	-935632771573 to 635113859573	No	ns	0.9462
Delta vs. B.1.1.33	111277172000	-674096143573 to 896650487573	No	ns	0.9807
Figure 4E
Row 1
Gamma vs. Delta	-0.9212	-1,577 to -0,2650	Yes	**	0.0054
Gamma vs. BA.1	0.9979	0,3989 to 1,597	Yes	**	0.0012
Delta vs. BA.1	1.919	1,320 to 2,518	Yes	****	<0,0001
Row 2
Gamma vs. Delta	0.4328	-0,2234 to 1,089	No	ns	0.2414
Gamma vs. BA.1	2.062	1,463 to 2,661	Yes	****	<0,0001
Delta vs. BA.1	1.629	1,030 to 2,228	Yes	****	<0,0001
Row 3
Gamma vs. Delta	0.1507	-0,5055 to 0,8069	No	ns	0.8318
Gamma vs. BA.1	0.8504	0,2513 to 1,449	Yes	**	0.005
Delta vs. BA.1	0.6997	0,1006 to 1,299	Yes	*	0.0205
Row 4
Gamma vs. Delta	-0.1438	-0,8001 to 0,5124	No	ns	0.8454
Gamma vs. BA.1	0.3719	-0,2271 to 0,9710	No	ns	0.281
Delta vs. BA.1	0.5157	-0,08332 to 1,115	No	ns	0.0996
Row 5
Gamma vs. Delta	-0.02226	-0,6785 to 0,6340	No	ns	0.9959
Gamma vs. BA.1	0.1856	-0,4135 to 0,7846	No	ns	0.7171
Delta vs. BA.1	0.2078	-0,3912 to 0,8069	No	ns	0.6602
Figure 4F
Gamma - Zeta
Row 1	-0.7745	-2,321 to 0,7718	No	ns	0.5093
Row 2	1.098	-0,4478 to 2,645	No	ns	0.2055
Row 3	0.04599	-1,500 to 1,592	No	ns	>0,9999
Row 4	0.3229	-1,864 to 2,510	No	ns	0.9935
Row 5	-0.3223	-1,869 to 1,224	No	ns	0.9705
Figure 4H
B.1.1.33 vs. Zeta	487.3	-33643 to 34618	No	ns	>0,9999
B.1.1.33 vs. Gamma	-9277	-43407 to 24854	No	ns	0.8456
B.1.1.33 vs. Delta	-23602	-57732 to 10529	No	ns	0.2059
B.1.1.33 vs. BA.1	139.2	-33991 to 34269	No	ns	>0,9999
Gamma vs. Zeta	9764	-24366 to 43894	No	ns	0.823
Gamma vs. Delta	-14325	-48455 to 19805	No	ns	0.5828
Gamma vs. BA.1	9416	-24714 to 43546	No	ns	0.8393
Delta vs. Zeta	24089	-10041 to 58219	No	ns	0.1935
Delta vs. BA.1	23741	-10389 to 57871	No	ns	0.2023
Zeta vs. BA.1	36972418	-41973617 to 115918452	No	ns	0.5523
Figure 4 I
Row 1
P1 vs. P2	0.8325	-19,95 to 21,61	No	ns	>0,9999
P1 vs. B33	0.6612	-20,12 to 21,44	No	ns	>0,9999
P1 vs. DELTA	1.224	-19,56 to 22,01	No	ns	>0,9999
P1 vs. BA1	16.72	-4,056 to 37,51	No	ns	0.3001
P2 vs. B33	-0.1713	-20,95 to 20,61	No	ns	>0,9999
P2 vs. DELTA	0.392	-20,39 to 21,17	No	ns	>0,9999
P2 vs. BA1	15.89	-4,889 to 36,67	No	ns	0.4035
B33 vs. DELTA	0.5633	-20,22 to 21,34	No	ns	>0,9999
B33 vs. BA1	16.06	-4,718 to 36,84	No	ns	0.3807
DELTA vs. BA1	15.5	-5,281 to 36,28	No	ns	0.4582
Row 2
P1 vs. P2	-0.1317	-20,91 to 20,65	No	ns	>0,9999
P1 vs. B33	0.3381	-20,44 to 21,12	No	ns	>0,9999
P1 vs. DELTA	-1.072	-21,85 to 19,71	No	ns	>0,9999
P1 vs. BA1	8.924	-11,86 to 29,70	No	ns	0.9995
P2 vs. B33	0.4698	-20,31 to 21,25	No	ns	>0,9999
P2 vs. DELTA	-0.94	-21,72 to 19,84	No	ns	>0,9999
P2 vs. BA1	9.055	-11,73 to 29,84	No	ns	0.9993
B33 vs. DELTA	-1.41	-22,19 to 19,37	No	ns	>0,9999
B33 vs. BA1	8.585	-12,20 to 29,37	No	ns	0.9998
DELTA vs. BA1	9.995	-10,79 to 30,78	No	ns	0.9948
Row 3
P1 vs. P2	1.554	-19,23 to 22,33	No	ns	>0,9999
P1 vs. B33	3.565	-17,22 to 24,35	No	ns	>0,9999
P1 vs. DELTA	4.468	-16,31 to 25,25	No	ns	>0,9999
P1 vs. BA1	8.271	-12,51 to 29,05	No	ns	>0,9999
P2 vs. B33	2.012	-18,77 to 22,79	No	ns	>0,9999
P2 vs. DELTA	2.915	-17,87 to 23,70	No	ns	>0,9999
P2 vs. BA1	6.718	-14,06 to 27,50	No	ns	>0,9999
B33 vs. DELTA	0.9032	-19,88 to 21,68	No	ns	>0,9999
B33 vs. BA1	4.706	-16,07 to 25,49	No	ns	>0,9999
DELTA vs. BA1	3.803	-16,98 to 24,58	No	ns	>0,9999
Row 4
P1 vs. P2	-8.013	-28,79 to 12,77	No	ns	>0,9999
P1 vs. B33	-17.51	-38,29 to 3,276	No	ns	0.2212
P1 vs. DELTA	10.97	-9,809 to 31,75	No	ns	0.9755
P1 vs. BA1	-30.63	-51,41 to -9,848	Yes	***	0.0002
P2 vs. B33	-9.492	-30,27 to 11,29	No	ns	0.9981
P2 vs. DELTA	18.98	-1,796 to 39,77	No	ns	0.117
P2 vs. BA1	-22.62	-43,40 to -1,835	Yes	*	0.0198
B33 vs. DELTA	28.48	7,696 to 49,26	Yes	***	0.0008
B33 vs. BA1	-13.12	-33,90 to 7,657	No	ns	0.806
DELTA vs. BA1	-41.6	-62,38 to -20,82	Yes	****	<0,0001
Row 5
P1 vs. P2	-8.259	-29,04 to 12,52	No	ns	>0,9999
P1 vs. B33	-13.61	-34,39 to 7,171	No	ns	0.7408
P1 vs. DELTA	4.191	-16,59 to 24,97	No	ns	>0,9999
P1 vs. BA1	-23.59	-44,37 to -2,812	Yes	*	0.0118
P2 vs. B33	-5.35	-26,13 to 15,43	No	ns	>0,9999
P2 vs. DELTA	12.45	-8,330 to 33,23	No	ns	0.8815
P2 vs. BA1	-15.33	-36,11 to 5,448	No	ns	0.4824
B33 vs. DELTA	17.8	-2,980 to 38,58	No	ns	0.1958
B33 vs. BA1	-9.983	-30,76 to 10,80	No	ns	0.9949
DELTA vs. BA1	-27.78	-48,56 to -7,003	Yes	**	0.0012

## Sheet: Figure 6 
Dunnett's multiple comparisons test	Mean Diff,	95,00% CI of diff,	Below threshold?	Summary	Adjusted P Value
Figure 6B
B33 vs. Omicron	19.94	-33,62 to 73,49	No	ns	0.8418
B33 vs. Delta	21	-32,55 to 74,56	No	ns	0.8148
B33 vs. Gamma	-107	-160,6 to -53,48	Yes	****	<0,0001
B33 vs. Zeta	-170.5	-224,1 to -117,0	Yes	****	<0,0001
Omicron vs. Delta	1.067	-52,03 to 54,16	No	ns	>0,9999
Omicron vs. Gamma	-127	-180,1 to -73,87	Yes	****	<0,0001
Omicron vs. Zeta	-190.5	-243,6 to -137,4	Yes	****	<0,0001
Delta vs. Gamma	-128	-181,1 to -74,94	Yes	****	<0,0001
Delta vs. Zeta	-191.5	-244,6 to -138,4	Yes	****	<0,0001
Gamma vs. Zeta	-63.5	-116,6 to -10,40	Yes	*	0.0104
Figure 6C
B33 vs. Omicron	-9.65	-49,89 to 30,59	No	ns	0.964
B33 vs. Delta	-51.18	-91,43 to -10,94	Yes	**	0.0053
B33 vs. Gamma	11.82	-28,43 to 52,06	No	ns	0.9268
B33 vs. Zeta	-7.05	-47,29 to 33,19	No	ns	0.9887
Omicron vs. Delta	-41.53	-81,08 to -1,989	Yes	*	0.0343
Omicron vs. Gamma	21.47	-18,08 to 61,01	No	ns	0.5643
Omicron vs. Zeta	2.6	-36,94 to 42,14	No	ns	0.9998
Delta vs. Gamma	63	23,46 to 102,5	Yes	***	0.0002
Delta vs. Zeta	44.13	4,589 to 83,68	Yes	*	0.0204
Gamma vs. Zeta	-18.87	-58,41 to 20,68	No	ns	0.6804
Figure 6D
B33 vs. Omicron	-3	-36,14 to 30,14	No	ns	0.9991
B33 vs. Delta	-1.867	-35,01 to 31,28	No	ns	0.9999
B33 vs. Gamma	23.8	-9,342 to 56,94	No	ns	0.2791
B33 vs. Zeta	-30.63	-63,78 to 2,509	No	ns	0.0848
Omicron vs. Delta	1.133	-32,01 to 34,28	No	ns	>0,9999
Omicron vs. Gamma	26.8	-6,342 to 59,94	No	ns	0.1733
Omicron vs. Zeta	-27.63	-60,78 to 5,509	No	ns	0.1498
Delta vs. Gamma	25.67	-7,476 to 58,81	No	ns	0.2093
Delta vs. Zeta	-28.77	-61,91 to 4,376	No	ns	0.1218
Gamma vs. Zeta	-54.43	-87,58 to -21,29	Yes	***	0.0001
Figure 6E
B33 vs. Omicron	4	-28,36 to 36,36	No	ns	0.997
B33 vs. Delta	20.2	-12,16 to 52,56	No	ns	0.4223
B33 vs. Gamma	4.3	-28,06 to 36,66	No	ns	0.9961
B33 vs. Zeta	9.767	-22,59 to 42,12	No	ns	0.9197
Omicron vs. Delta	16.2	-16,16 to 48,56	No	ns	0.6395
Omicron vs. Gamma	0.3	-32,06 to 32,66	No	ns	>0,9999
Omicron vs. Zeta	5.767	-26,59 to 38,12	No	ns	0.988
Delta vs. Gamma	-15.9	-48,26 to 16,46	No	ns	0.6558
Delta vs. Zeta	-10.43	-42,79 to 21,92	No	ns	0.8999
Gamma vs. Zeta	5.467	-26,89 to 37,82	No	ns	0.9902

## Sheet: Figure 7
Figure 7B
Dunnett's multiple comparisons test	Mean Diff,	95,00% CI of diff,	Below threshold?	Summary	Adjusted P Value
Zeta vs. Gamma	2988102	-4156523 to 10132726	No	ns	0.5165
Zeta vs. B.1.1.33	-1157427	-8302051 to 5987198	No	ns	0.9594
Zeta vs. Delta	-1892305	-9036929 to 5252320	No	ns	0.8184
Zeta vs. BA.1	1100803	-6043821 to 8245428	No	ns	0.9658
Gamma vs. B.1.1.33	-4145528	-11290153 to 2999096	No	ns	0.2724
Gamma vs. Delta	-4880406	-12025031 to 2264219	No	ns	0.1773
Gamma vs. BA.1	-1887298	-9031923 to 5257326	No	ns	0.8197
B.1.1.33 vs. Delta	-734878	-7879502 to 6409747	No	ns	0.992
B.1.1.33 vs. BA.1	2258230	-4886395 to 9402855	No	ns	0.7197
Delta vs. BA.1	2993108	-4151517 to 10137732	No	ns	0.5152
Figure 7D
Zeta vs. Gamma	15012905	-220821973 to 250847782	No	ns	0.9987
Zeta vs. B.1.1.33	9252269	-226582608 to 245087146	No	ns	0.9998
Zeta vs. Delta	3624780	-232210097 to 239459658	No	ns	>0,9999
Zeta vs. BA.1	32284808	-203550070 to 268119685	No	ns	0.9773
Gamma vs. B.1.1.33	-5760636	-241595513 to 230074242	No	ns	>0,9999
Gamma vs. Delta	-11388125	-247223002 to 224446753	No	ns	0.9996
Gamma vs. BA.1	17271903	-218562975 to 253106780	No	ns	0.9978
B.1.1.33 vs. Delta	-5627489	-241462366 to 230207389	No	ns	>0,9999
B.1.1.33 vs. BA.1	23032539	-212802339 to 258867416	No	ns	0.9934
Delta vs. BA.1	28660027	-207174850 to 264494905	No	ns	0.9852
Figure 7E
Zeta vs. Gamma	-1976323	-8598713 to 4646067	No	ns	0.8574
Zeta vs. B.1.1.33	-949316	-7571706 to 5673074	No	ns	0.9883
Zeta vs. Delta	-5299014	-11921404 to 1323376	No	ns	0.1367
Zeta vs. BA.1	4282940	-2339450 to 10905330	No	ns	0.2803
Gamma vs. B.1.1.33	1027007	-5595383 to 7649397	No	ns	0.9844
Gamma vs. Delta	-3322691	-9945081 to 3299699	No	ns	0.501
Gamma vs. BA.1	6259263	-363127 to 12881653	No	ns	0.0661
B.1.1.33 vs. Delta	-4349697	-10972087 to 2272693	No	ns	0.2681
B.1.1.33 vs. BA.1	5232256	-1390134 to 11854646	No	ns	0.1436
Delta vs. BA.1	9581954	2959564 to 16204344	Yes	**	0.0054
Figure 7F
Zeta vs. Gamma	0.01824	-0,2937 to 0,3302	No	ns	0.9991
Zeta vs. B.1.1.33	0.03445	-0,2775 to 0,3464	No	ns	0.9896
Zeta vs. Delta	0.1674	-0,1446 to 0,4793	No	ns	0.326
Zeta vs. BA.1	-0.2256	-0,5375 to 0,08636	No	ns	0.15
Gamma vs. B.1.1.33	0.01621	-0,2957 to 0,3281	No	ns	0.9994
Gamma vs. Delta	0.1491	-0,1628 to 0,4611	No	ns	0.4119
Gamma vs. BA.1	-0.2438	-0,5558 to 0,06812	No	ns	0.1179
B.1.1.33 vs. Delta	0.1329	-0,1790 to 0,4449	No	ns	0.5018
B.1.1.33 vs. BA.1	-0.26	-0,5720 to 0,05191	No	ns	0.0955
Delta vs. BA.1	-0.393	-0,7049 to -0,08102	Yes	*	0.0201

## Sheet: Sup Fig 3
Dunnett's multiple comparisons test	Mean Diff,	95,00% CI of diff,	Below threshold?	Summary	Adjusted P Value
Suplemmentary Figure 3A
Gamma vs. B.1.1.33	86174200	-105988668 to 278337068	No	ns	0.5314
Gamma vs. Zeta	173096000	-19066868 to 365258868	No	ns	0.0797
Gamma vs. Delta	65810460	-126352408 to 257973328	No	ns	0.7251
Gamma vs. BA.1	-844685800	-1036848668 to -652522932	Yes	****	<0,0001
Delta vs. B.1.1.33	20363740	-171799128 to 212526608	No	ns	0.9933
Delta vs. Zeta	107285540	-84877328 to 299448408	No	ns	0.3571
Delta vs. BA.1	-910496260	-1102659128 to -718333392	Yes	****	<0,0001
BA.1 vs. B.1.1.33	930860000	729623290 to 1132096710	Yes	****	<0,0001
BA.1 vs. Zeta	1017781800	816545090 to 1219018510	Yes	****	<0,0001
Zeta vs. B.1.1.33	-86921800	-279084668 to 105241068	No	ns	0.5246
Suplemmentary Figure 3B
Gamma vs. B.1.1.33	-544950115	-9340683894 to 8250783665	No	ns	0.9991
Gamma vs. Zeta	5453290260	-3342443520 to 14249024039	No	ns	0.2788
Gamma vs. Delta	6909557819	-1886175961 to 15705291598	No	ns	0.1356
Gamma vs. BA.1	-29567023165	-38362756945 to -20771289386	Yes	****	<0,0001
Delta vs. B.1.1.33	-7454507933	-16250241713 to 1341225846	No	ns	0.1021
Delta vs. Zeta	-1456267559	-10252001338 to 7339466220	No	ns	0.9668
Delta vs. BA.1	-36476580984	-45272314763 to -27680847205	Yes	****	<0,0001
BA.1 vs. B.1.1.33	29022073051	20226339271 to 37817806830	Yes	****	<0,0001
BA.1 vs. Zeta	35020313425	26224579646 to 43816047204	Yes	****	<0,0001
Zeta vs. B.1.1.33	-5998240374	-14793974154 to 2797493405	No	ns	0.2146
Suplemmentary Figure 3C
Gamma vs. B.1.1.33	-10459	-16426 to -4492	Yes	**	0.0017
Gamma vs. Zeta	-8704	-14672 to -2737	Yes	**	0.0059
Gamma vs. Delta	-4677	-10644 to 1290	No	ns	0.1367
Gamma vs. BA.1	-13533	-19500 to -7566	Yes	***	0.0002
Delta vs. B.1.1.33	-5782	-11749 to 185,2	No	ns	0.0579
Delta vs. Zeta	-4027	-9995 to 1940	No	ns	0.2212
Delta vs. BA.1	-8856	-14823 to -2889	Yes	**	0.0053
BA.1 vs. B.1.1.33	3074	-2893 to 9041	No	ns	0.4206
BA.1 vs. Zeta	4829	-1139 to 10796	No	ns	0.1218
Zeta vs. B.1.1.33	-1755	-7722 to 4213	No	ns	0.8099

## Sheet: Sup Fig 4
Suplemmentary Figure 4
Row 1 - Row 2
B.1.1.33	-77268333	Yes	0.0035	0.0051
Zeta	-54250000	Yes	0.0212	0.0405
Gamma	-164016667	Yes	<0,0001	<0,0001
Delta	-132136667	Yes	<0,0001	<0,0001
Omicron	-90500	No	0.419	0.9976
